# Supplementary material for: Protective effect of liquiritin on coronary heart disease through regulating the proliferation of human vascular smooth muscle cells via upregulation of sirtuin1
Source: Bioengineered. 2022 Jan 18;13(2):2840–50. doi: 10.1080/21655979.2021.2024687 (PMC8974169; doi:10.1080/21655979.2021.2024687)
Supplement: Supplemental Material [file KBIE_A_2024687_SM7361.zip]

Archive with 3 entries (2 files):
- supplementary/
- supplementary/Supplemental file1.zip
- supplementary/Supplemental file2.zip
